# Supplementary material for: Pharmacokinetics, Excretion, and Metabolite Profiling of Leonurine in Rats: Evidence for Extensive Phase II Conjugations
Source: Molecules. 2026 Jun 8;31(12):2002. doi: 10.3390/molecules31122002 (PMC13305200; doi:10.3390/molecules31122002)
Supplement: Supplementary file 1 [file molecules-31-02002-s001.zip]

Archive with 1 entries (1 files):
- molecules-4316741-supplementary.pdf
